# Supplementary material for: Anti-EGFR Reintroduction and Rechallenge in Metastatic Colorectal Cancer (mCRC): A Real-World Analysis
Source: Cancers (Basel). 2022 Mar 24;14(7):1641. doi: 10.3390/cancers14071641 (PMC8996856; doi:10.3390/cancers14071641)
Supplement: Supplementary file 1 [file cancers-14-01641-s001.zip]

Archive with 1 entries (1 files):
- cancers-1649152-supplementary.pdf
